# Supplementary material for: Immune Checkpoint Inhibitor Combination Therapy versus Sunitinib as First-Line Treatment for Favorable-IMDC-Risk Advanced Renal Cell Carcinoma Patients: A Meta-Analysis of Randomized Clinical Trials
Source: Biomedicines. 2022 Mar 1;10(3):577. doi: 10.3390/biomedicines10030577 (PMC8945232; doi:10.3390/biomedicines10030577)
Supplement: Supplementary file 1 [file biomedicines-10-00577-s001.zip]

Archive with 1 entries (1 files):
- biomedicines-1534158-supplementary.pdf
